# Supplementary material for: Validation of the Diet Quality Questionnaire in Chinese Children and Adolescents and Relationship with Pediatric Overweight and Obesity
Source: Nutrients. 2022 Aug 29;14(17):3551. doi: 10.3390/nu14173551 (PMC9460768; doi:10.3390/nu14173551)
Supplement: Supplementary file 1 [file nutrients-14-03551-s001.zip]

Archive with 1 entries (1 files):
- nutrients-1733839-supplementary.pdf
